# Supplementary material for: The Role of Metal Tolerance Proteins (MTPs) Associated with the Homeostasis of Divalent Mineral Elements in Ga-Treated Rice Plants
Source: Toxics. 2024 Nov 20;12(11):831. doi: 10.3390/toxics12110831 (PMC11598383; doi:10.3390/toxics12110831)
Supplement: Supplementary file 1 [file toxics-12-00831-s001.zip]

Archive with 1 entries (1 files):
- toxics-3314580-supplementary.pdf
